# Supplementary material for: BRCA1–BARD1 combines multiple chromatin recognition modules to bridge nascent nucleosomes
Source: Nucleic Acids Res. 2023 Oct 12;51(20):11080–103. doi: 10.1093/nar/gkad793 (PMC10639053; doi:10.1093/nar/gkad793)
Supplement: gkad793_Supplemental_Files [file gkad793_supplemental_files.zip]

Archive with 4 entries (4 files):
- BRCA1-BARD1_nucleosome_interaction_Supplemental_figures_v15.pdf
- Supplemental Movie S1.mp4
- Supplementary Movie S2.mp4
- Supplementary_data_file_quantifications.xlsx
