# Supplementary material for: BRCA1–BARD1 combines multiple chromatin recognition modules to bridge nascent nucleosomes
Source: Nucleic Acids Res. 2023 Oct 12;51(20):11080–103. doi: 10.1093/nar/gkad793 (PMC10639053; doi:10.1093/nar/gkad793)
Supplement: gkad793_Supplemental_Files [file gkad793_supplemental_files.zip › Supplementary_data_file_quantifications.xlsx]

## Sheet: Off-target_ubiquitylation
Off target ubiquitylation
Volume	%
490569	1.83956	H2AKc15ub+Ub4
6787131	25.4508	H2AKc15ub+Ub3
12235716	45.8822	H2AKc15ub+Ub2
6197367	23.2392	H2AKc15ub+Ub
553197	2.07441	Off target 1
348534	1.30695	Off target 2
55182	0.206925	Off target 3
26667696	100
Volume	%
43722	0.380485	H2AKc15ub+Ub4
1115919	9.71113	H2AKc15ub+Ub3
4900707	42.6477	H2AKc15ub+Ub2
4786110	41.6504	H2AKc15ub+Ub
274176	2.38598	Off target 1
309078	2.68971	Off target 2
61425	0.534542	Off target 3
11491137	100
Volume	%
534996	1.70772	H2AKc15ub+Ub4
7064883	22.5513	H2AKc15ub+Ub3
13657518	43.5952	H2AKc15ub+Ub2
8551746	27.2974	H2AKc15ub+Ub
843192	2.6915	Off target 1
624078	1.99208	Off target 2
51597	0.164699	Off target 3
31328010	100

## Sheet: Heterotypic_quantification
Band intensity relative to unmodified 30 minute time point
time	0	5	15	30	minutes
WILD TYPE	0.000444632	0.0781025	0.247321	1
ASYM H2A	-0.00290962	0.0574578	0.195944	0.57417
ASYM Ub	0.00617472	0.104422	0.399926	0.950436
H2AKc15ub	0.0162027	1.17703	5.37351	14.0249
time	0	5	15	30	minutes
WILD TYPE	0.00160334	0.0607847	0.350714	1
ASYM H2A	-0.00144932	0.0899424	0.288364	0.653668
ASYM Ub	-0.00342922	0.185224	0.508414	1.46855
H2AKc15ub	0.00103423	1.78146	6.39119	14.4277
time	0	5	15	30	minutes
WILD TYPE	-0.00826341	0.0436619	0.265128	1
ASYM H2A	-0.000651459	0.0319216	0.104221	0.338576
ASYM Ub	0.00213207	0.054316	0.20987	0.780207
H2AKc15ub	0.00487337	0.577659	3.0996	8.32494
	Averages
time	0	5	15	30	minutes
UNMOD	-0.00207181	0.0608497	0.287721	1
ASYM H2A	-0.00167014	0.0597739	0.196176	0.522138
ASYM Ub	0.00162586	0.114654	0.372737	1.0664
H2AKc15ub	0.00737012	1.17872	4.95477	12.2592

## Sheet: Mono_v_di-nuc_quantification
Band intensity relative to unmodified 30 minute time point
	0	5	15	30	minutes
Unmodified mono	-0.0187912	0.0320804	0.255814	1
Unmodified dinuc	-0.0492334	0.181641	1.62843	4.31265
H2AKc15ub mono	0.0138479	0.4428	5.31994	13.8303
H2AKc15ub dinuc	0.0438978	0.984126	8.47035	26.2471
